# Supplementary material for: Cheminformatics and Machine Learning Approaches to Assess Aquatic Toxicity Profiles of Fullerene Derivatives
Source: Int J Mol Sci. 2023 Sep 15;24(18):14160. doi: 10.3390/ijms241814160 (PMC10531479; doi:10.3390/ijms241814160)
Supplement: Supplementary file 1 [file ijms-24-14160-s001.zip]

Archive with 3 entries (3 files):
- Supplementary Materials S1 (SMS1).pdf
- Supplementary Materials S2 (SMS2).pdf
- Supplementary Materials S3 (SMS3).xlsx
