# Supplementary material for: Cheminformatics and Machine Learning Approaches to Assess Aquatic Toxicity Profiles of Fullerene Derivatives
Source: Int J Mol Sci. 2023 Sep 15;24(18):14160. doi: 10.3390/ijms241814160 (PMC10531479; doi:10.3390/ijms241814160)
Supplement: Supplementary file 1 [file ijms-24-14160-s001.zip › Supplementary Materials S3 (SMS3).xlsx]

## Sheet: Title
		Cheminformatics and Machine Learning Approaches to Assess the Aquatic Toxicity Profile of Fullerene Derivatives
		Natalja Fjodorovaa*, Marjana Noviča, Katja Venkoa, Bakhtiyor Rasulevb, Melek Türker Saçanc; Gulcin Tugcud, Safiye Sağ Erdeme, Alla P. Toropovaf, Andrey A. Toropovf
		Supplementary Materials S3 (SMS3)

## Sheet: Original map 10proteins
	Binding scores for proteins:
FDs	1D6U	1E3K	1GOS	1GS4	1H82	1OG5	1UOM	2F9Q	2J0D	3ERT	Average Bscores	Binding affinity	TR/test
1	6988	5782	5758	4714	7132	7142	4630	6164	6564	6646	5598.96	3.748	test
2	6852	6692	6858	5860	7322	7308	5088	7170	7246	6856	6163.48	3.79	TR
3	7062	5340	5474	4720	6120	6946	4288	6246	6664	6172	5258.4	3.721	TR
4	7752	7374	7956	6180	8022	8356	7534	8858	8868	7850	7257.42	3.861	TR
5	6854	5976	5708	4978	6440	6872	5030	6090	6114	6830	5421.72	3.734	TR
6	7234	6808	7726	6224	7700	8426	6004	8072	7750	8062	6922.52	3.84	TR
7	6986	6280	5796	5020	6262	6902	5148	6464	6440	6922	5585.33	3.747	TR
8	6902	6516	5876	4906	6360	7304	5324	6724	6560	7168	5710.1	3.757	TR
9	7054	6316	5860	5328	6510	6890	4996	5984	6414	6830	5591.37	3.748	TR
10	7074	6996	7728	5948	7866	7726	5720	8026	8340	7344	6779.54	3.831	TR
11	6828	5770	5618	4830	6434	6804	4494	6576	6600	6570	5487.93	3.739	test
12	6724	5586	5632	4864	6362	6524	4420	5996	6212	6226	5304.32	3.725	test
13	7478	5720	6130	5156	6502	7176	4942	6634	6816	6606	5704.23	3.756	TR
14	6650	5862	5642	5526	6466	6858	5326	6236	6322	6518	5566.89	3.746	TR
15	6398	5574	5694	5150	6358	6782	4532	6118	6238	6314	5292.03	3.724	TR
16	6706	5504	5610	4776	6402	7144	4710	6242	6422	6256	5465.16	3.738	TR
17	7254	7028	7906	6254	7642	8240	5596	7564	8062	7750	6766.04	3.83	TR
18	6832	5094	5256	4414	5886	6160	3822	5752	6242	5880	4953.82	3.695	test
19	6606	5106	5714	4394	5984	6296	4310	5622	6130	5798	4934.55	3.693	TR
20	7608	5118	5522	4532	6410	6732	4010	6128	6830	6200	5179.6	3.714	TR
21	6402	5030	5202	4300	5742	6198	4144	5764	6002	5928	4962.8	3.696	TR
22	6382	5374	5596	4844	6362	6380	4508	5942	6120	6050	5149.7	3.712	test
23	6446	5286	5536	4742	6010	6880	4448	6118	6256	6056	5274.95	3.722	test
24	6046	4818	5032	4204	5554	6016	4120	5428	5644	5830	4779.09	3.679	TR
25	6156	5046	5444	4730	6020	6164	4094	5776	6118	5988	4999.77	3.699	TR
26	6440	4994	5178	4356	5654	6308	4152	5522	5994	5960	4880.39	3.688	TR
27	6158	6386	6376	5448	7032	7530	5126	6662	7564	6308	6089.03	3.785	TR
28	6270	5224	5210	4164	5684	6354	4004	5684	5940	6026	4936.04	3.693	TR
29	6540	5056	5368	4536	5976	6578	4188	5854	6292	6032	5022.93	3.701	TR
30	6202	5536	5864	4774	6192	6504	4540	5876	6142	5984	5188.21	3.715	TR
31	6352	5790	6008	4786	6286	6766	4414	6148	6464	6042	5324.98	3.726	test
32	5654	5890	6008	5026	6468	7042	4838	6282	6970	5916	5676.52	3.754	test
33	7166	5128	5484	4742	6112	6574	4128	6040	6594	6118	5133.15	3.71	TR
34	6166	5498	5768	4942	6256	6792	4332	6200	6090	6176	5334.44	3.727	TR
35	7046	6844	6904	5540	7474	8240	5476	7232	7674	6776	6356.59	3.803	TR
36	7846	7040	7126	5836	7702	8482	6050	8284	8450	6362	6709.44	3.827	TR
37	5938	5486	5600	4582	5918	6320	4028	5830	6006	5902	5079.32	3.706	TR
38	6904	5754	5774	5482	6494	7002	5048	6028	6226	6346	5413.12	3.733	TR
39	6726	5928	5610	5410	6458	6752	4514	6460	6278	6750	5512.27	3.741	TR
40	6178	5144	5592	4536	6098	6122	3884	5624	6048	5830	4941.57	3.694	TR
41	7038	6110	5936	5508	6992	6944	5028	6190	6862	6492	5887.5	3.77	TR
42	6434	6402	6208	5386	7218	7858	5364	7006	7710	6336	6100.03	3.785	TR
43	6556	5710	5668	5032	6494	6964	4910	6234	6598	6308	5524.72	3.742	TR
44	6952	5660	5996	5858	6806	6826	4924	6452	6670	6454	5673.38	3.754	TR
45	6012	6032	6540	5058	6684	6940	4752	6426	6738	6424	5676.84	3.754	TR
46	6708	6192	6120	5014	7416	7026	4646	6640	7092	6386	5801.68	3.764	TR
47	6026	4862	5206	4272	5512	6044	3900	5348	5732	5792	4787.07	3.68	test
48	5978	6110	5822	4940	6072	6968	4472	6222	6556	5906	5466.82	3.738	TR
49	6674	5106	5508	4574	6012	6508	4106	5794	6384	5722	5035.7	3.702	TR
50	5398	4188	4592	3766	5180	5476	3016	5024	5420	5214	4224.3	3.626	TR
51	6740	6064	6606	5700	7050	7930	4966	6944	6888	7082	5948.22	3.774	TR
52	6908	6372	6058	5956	7114	7848	4934	6388	7136	7192	6047.87	3.782	test
53	7164	5876	5928	5216	6876	6832	4780	6308	7104	6536	5630.84	3.751	TR
54	6718	5224	5786	4536	5890	6490	4554	6042	6190	6464	5165.05	3.713	TR
55	6548	6956	6766	5806	7348	7662	5332	7482	7354	7508	6456.12	3.81	TR
56	6698	5358	5450	4386	6104	6370	4328	5674	5792	6308	5084.9	3.706	test
57	5484	4474	4608	3890	5370	5414	3590	4896	5244	5628	4412.67	3.645	TR
58	6290	5300	5584	4558	5906	6528	4032	5964	6302	6242	5077.25	3.706	TR
59	7058	5106	5570	4502	5878	6958	4410	6144	6174	6372	5165.27	3.713	TR
60	6890	5232	5826	4634	6264	6932	4124	6394	6436	6276	5248.05	3.72	TR
61	5968	4704	5204	4102	5930	6066	3598	5716	6020	5880	4725.11	3.674	TR
62	5782	4490	5006	4106	5232	5576	3626	5286	5574	5668	4548.74	3.658	TR
63	7212	5484	5742	4816	6254	6874	4358	6496	6704	6322	5334.26	3.727	test
64	6944	5624	5512	4910	6102	6874	4344	6186	6678	6168	5280.27	3.723	TR
65	6558	4806	5176	4240	5742	6142	3746	5670	6068	5984	4866.11	3.687	TR
66	6472	5000	5364	4250	5706	6522	4002	5746	5976	6346	4972.6	3.697	TR
67	7590	5802	5724	4774	6772	7006	4830	6462	6946	6622	5551.36	3.744	TR
68	7088	5938	6044	4680	6670	7014	4404	6472	7014	6612	5476.71	3.739	TR
69	7048	5930	5746	4888	6954	7310	4414	6716	7224	6458	5560.54	3.745	test
70	7350	5488	5912	4864	6540	6974	4162	6374	6960	6392	5431.25	3.735	TR
71	6906	5594	5642	5048	6418	6874	4316	6226	6828	6716	5326.32	3.726	TR
72	6116	4910	5364	4304	5706	6070	4224	5648	5666	5920	4900.98	3.69	test
73	6214	4756	5014	4292	5412	5968	3868	5562	5796	5660	4777.55	3.679	test
74	6024	4764	5204	4312	5510	5888	3956	5534	5674	5834	4750.91	3.677	TR
75	7062	5348	5508	4616	6292	6654	4356	6058	6556	6172	5241.76	3.719	test
76	6854	5274	5380	4414	6140	6562	4298	6156	6694	5790	5087.59	3.707	TR
77	6210	6168	6038	4932	6396	6818	4456	6242	6902	6168	5490.02	3.74	test
78	6856	5304	6012	4448	6060	6872	4270	6144	6828	5470	5196.6	3.716	TR
79	7086	5398	5744	4646	6078	6670	4232	6290	6516	6142	5213.62	3.717	test
80	7192	5644	6318	4970	6720	6636	4580	6340	6710	6660	5634.4	3.751	TR
81	7304	5452	5778	4628	6258	6852	4300	6364	6622	6202	5470.89	3.738	TR
82	7040	5396	5318	4574	6112	6822	4378	6142	6498	6338	5284.04	3.723	TR
83	7432	5492	5558	4726	6314	7162	4498	6242	6634	6208	5478.56	3.739	TR
84	7502	5300	5610	4406	6388	6932	4538	6236	6854	5962	5328.48	3.727	TR
85	6936	5188	5566	4666	6156	6864	4214	6118	6608	6238	5249.23	3.72	TR
86	6960	5066	5412	4350	6038	6454	3864	5738	6494	6094	4896.14	3.69	TR
87	6056	4782	5104	4222	5266	5816	3706	5348	5764	5466	4670.89	3.669	TR
88	6050	5044	4924	4144	5496	6034	3840	5284	5762	5888	4764.88	3.678	TR
89	6302	4932	5126	4318	5782	6344	3874	5620	5914	6016	4879.47	3.688	test
90	6204	4780	4998	4360	5450	6008	3808	5350	5768	5672	4703.68	3.672	TR
91	7496	5376	5504	4880	6288	7326	4376	6448	7052	6172	5437.01	3.735	TR
92	6696	5404	5660	4816	6092	7100	4170	6052	6778	6114	5328.01	3.727	TR
93	5980	4732	5250	4056	5838	6228	3604	5730	6154	5918	4735.29	3.675	TR
94	7458	5960	6130	4668	6572	7316	4350	6456	6648	6506	5572.08	3.746	TR
95	7670	5802	5738	5018	6466	6914	4610	6420	6738	6240	5554.7	3.745	TR
96	7644	5896	6076	4942	6660	7064	4816	6606	7078	6438	5718.98	3.757	TR
97	7602	5612	5686	4986	6232	6802	4656	6442	6732	6316	5478.68	3.739	TR
98	7372	5646	5782	5134	6762	6952	4618	6464	6830	6754	5553.99	3.745	TR
99	6578	5280	5492	4442	5934	6622	4042	6010	6074	6068	5054.73	3.704	test
100	6344	5114	5720	4480	5744	6148	4010	5722	6146	5920	4962.05	3.696	TR
101	6518	5340	5606	4532	6050	6650	4498	5942	6108	6216	5202.75	3.716	TR
102	7326	5420	5536	4630	6150	6834	4514	6288	6646	6458	5333.11	3.727	TR
103	7252	5506	5604	4552	6372	6968	4394	6354	6998	6018	5367.56	3.73	TR
104	7104	5482	5540	5026	6442	6838	4530	6272	6630	6156	5387.09	3.731	test
105	6510	5390	5342	4490	6074	6620	4436	6010	6324	5896	5200.89	3.716	TR
106	6542	5286	5442	4454	5876	6778	4258	5990	6602	6368	5064.57	3.705	TR
107	6728	5246	5632	4574	5982	6794	4520	5862	6012	6326	5241.62	3.719	test
108	7080	5816	5836	5438	6506	7208	5010	6612	7252	6540	5704.02	3.756	TR
109	6730	6572	6208	5370	7062	7660	4884	7200	7566	6498	5930.54	3.773	TR
110	7164	5514	5698	5020	6436	7140	4400	6208	6636	6466	5439.44	3.736	TR
111	7106	5402	5704	4866	6270	7172	4376	6164	6732	6606	5364.99	3.73	TR
112	7188	6518	6978	5608	7016	8046	5620	6982	7266	7530	6311.09	3.8	TR
113	7120	6530	7038	5564	7498	8108	5112	7282	7590	7534	6414.5	3.807	test
114	7682	5854	5826	5150	6790	7430	4824	6092	6502	6678	5753.99	3.76	TR
115	7126	5756	5876	4840	6686	6914	4640	6552	6560	6496	5580.42	3.747	TR
116	6958	5558	5814	4790	6414	6672	4518	6278	6842	6542	5564.4	3.745	test
117	6696	5616	5794	4916	6604	6794	4484	6340	6758	6580	5546.46	3.744	TR
118	7248	6308	5830	5750	7026	7274	5014	6460	7044	6974	6008.44	3.779	TR
119	7178	6672	6724	6024	7438	7764	5866	6712	7604	7052	6492.23	3.812	test
120	7834	7092	7862	6112	7590	7768	5858	7344	7986	7560	6828.54	3.834	test
121	8174	6992	7896	5816	8422	8472	6456	8112	8600	7788	7120.26	3.852	test
122	5770	6228	6190	5350	6604	7446	4984	6650	7114	6166	5885.51	3.77	test
123	6324	6724	6294	5398	6992	8004	5146	7016	7880	6284	6171.42	3.79	TR
124	7416	7020	6876	5944	7642	8434	5676	7816	8808	6436	6650.55	3.823	TR
125	6650	5260	5428	4406	5884	6504	4190	5864	6250	6156	5075.17	3.705	TR
126	6182	4840	5156	4086	5702	6062	4116	5530	5766	5826	4782.2	3.68	TR
127	6476	5182	5316	4372	5882	6794	4284	5864	6238	6466	5079.18	3.706	TR
128	5934	4860	5146	4150	5586	5988	3990	5494	5614	5802	4807.83	3.682	test
129	6748	5260	5554	4404	6190	6698	4328	6162	6538	6206	5221.91	3.718	test
130	7288	5734	5990	4892	6540	7050	4906	6440	6788	6656	5744.51	3.759	test
131	7288	5952	5960	5382	7068	7294	4860	6406	7052	6702	5924.62	3.773	TR
132	7524	5714	5718	5060	6600	6608	5008	6132	6658	6358	5673.95	3.754	TR
133	6566	6142	5650	5526	6610	6542	4434	6494	6652	6376	5473.03	3.738	TR
134	7130	5962	6356	5124	6774	6858	4578	6350	6686	6978	5681.98	3.755	test
135	7060	5886	6172	4922	6744	6960	4672	6456	6706	6318	5732.69	3.758	TR
136	7290	5738	6236	5396	6952	6814	4774	6424	6854	6566	5809.04	3.764	TR
137	7158	5730	5980	4912	6750	6582	4782	6008	6586	6582	5657.76	3.753	test
138	7048	5666	6116	4934	6624	7230	4788	5998	6410	6796	5584.37	3.747	test
139	7356	5790	5820	4928	6686	6850	4882	6402	6970	6768	5780.39	3.762	test
140	7520	5826	6112	5452	7170	7102	5028	6674	6908	7348	5958.68	3.775	TR
141	7418	6118	6106	5864	7010	7038	4836	6462	6974	6880	5905.19	3.771	TR
142	6662	6446	6234	5190	7312	7358	5398	6760	7432	7224	6154.84	3.789	TR
143	6854	6048	6368	5512	7070	7166	4808	6378	6924	6740	5937.96	3.774	TR
144	6722	5958	6000	5092	6732	6660	4678	6290	6422	6218	5536.76	3.743	test
145	6740	5920	5934	5718	6922	7128	4776	6330	6566	6680	5660.19	3.753	TR
146	6860	6922	7396	5766	7630	8262	5432	7644	7816	7046	6555.68	3.817	TR
147	6400	5104	5642	4592	5814	6394	4110	5730	5948	6176	4954.09	3.695	test
148	6560	5164	5808	4360	6110	6458	4290	5792	6136	6462	5113.08	3.709	test
149	6164	5398	5632	4892	6056	6444	4450	5780	6170	6080	5160.86	3.713	test
150	5836	5984	6518	5100	6732	7228	4656	6262	7014	6176	5650.3	3.752	TR
151	6846	5480	5760	4634	6024	6690	4108	6022	6176	6520	5171.24	3.714	test
152	6130	6408	6228	5112	6736	7444	4796	6806	7414	6360	5909.08	3.772	TR
153	5926	5886	5856	5014	6606	7092	4690	6200	6776	5848	5500.14	3.74	TR
154	7288	6586	7252	6024	8278	7746	6062	7276	7656	8318	6650.54	3.823	TR
155	7266	7060	7440	5476	8098	8170	5432	7728	7990	8648	6726.4	3.828	test
156	7240	6916	7868	6188	7738	8504	5626	7618	7654	8358	6802.33	3.833	TR
157	7098	6290	6964	5514	7334	7550	5076	6974	7578	7718	6230.44	3.795	TR
158	7294	6654	6822	6204	8024	7958	5260	7984	8800	6594	6620.57	3.821	TR
159	6224	5188	5296	4490	6050	6264	4184	5684	6424	5750	4966.78	3.696	TR
160	5262	4242	4474	3736	5172	5202	3200	4808	4952	5436	4192.21	3.622	TR
161	7022	7116	7294	6422	7352	8768	5570	8204	7786	7304	6765.46	3.83	TR
162	8416	7758	7778	6708	8028	8714	6386	8420	7944	7468	7416.96	3.87	test
163	9022	7996	9284	7432	8032	9484	6628	10358	9650	7644	7885.21	3.897	TR
164	7232	5490	6048	4796	6480	6808	4330	6206	6060	6208	5267.72	3.722	TR
165	6566	6602	6262	5022	7190	7788	4674	7196	7998	5966	5974.53	3.776	TR
166	7348	5382	5652	4746	6180	6680	4372	6004	6732	6046	5174.91	3.714	TR
167	7430	5344	5746	4680	6652	6846	4232	6652	6394	6302	5332.57	3.727	TR
168	4930	3898	4234	3420	4948	4884	2798	4420	4650	5236	3938.29	3.595	TR
169	5480	4566	4988	3866	5246	6062	3692	5728	6192	4780	4398.5	3.643	TR

## Sheet: Heating map 10 pr+1VOT- AChE
	Binding scores for proteins:
FDs	1D6U	1E3K	1GOS	1GS4	1H82	1OG5	1UOM	2F9Q	2J0D	3ERT	1VOT AChE	Average Bscores	Binding affinity	TR/test
163	9022	7996	9284	7432	8032	9484	6628	10358	9650	7644	7514	7885.21	3.897	TR
162	8416	7758	7778	6708	8028	8714	6386	8420	7944	7468	7072	7416.96	3.87	test
4	7752	7374	7956	6180	8022	8356	7534	8858	8868	7850	7090	7257.42	3.861	TR
121	8174	6992	7896	5816	8422	8472	6456	8112	8600	7788	7384	7120.26	3.852	test
6	7234	6808	7726	6224	7700	8426	6004	8072	7750	8062	6982	6922.52	3.84	TR
120	7834	7092	7862	6112	7590	7768	5858	7344	7986	7560	6726	6828.54	3.834	test
156	7240	6916	7868	6188	7738	8504	5626	7618	7654	8358	7298	6802.33	3.833	TR
10	7074	6996	7728	5948	7866	7726	5720	8026	8340	7344	7082	6779.54	3.831	TR
17	7254	7028	7906	6254	7642	8240	5596	7564	8062	7750	7328	6766.04	3.83	TR
161	7022	7116	7294	6422	7352	8768	5570	8204	7786	7304	6970	6765.46	3.83	TR
155	7266	7060	7440	5476	8098	8170	5432	7728	7990	8648	7104	6726.4	3.828	test
36	7846	7040	7126	5836	7702	8482	6050	8284	8450	6362	7752	6709.44	3.827	TR
124	7416	7020	6876	5944	7642	8434	5676	7816	8808	6436	7320	6650.55	3.823	TR
154	7288	6586	7252	6024	8278	7746	6062	7276	7656	8318	6924	6650.54	3.823	TR
158	7294	6654	6822	6204	8024	7958	5260	7984	8800	6594	7442	6620.57	3.821	TR
146	6860	6922	7396	5766	7630	8262	5432	7644	7816	7046	6886	6555.68	3.817	TR
119	7178	6672	6724	6024	7438	7764	5866	6712	7604	7052	6452	6492.23	3.812	test
55	6548	6956	6766	5806	7348	7662	5332	7482	7354	7508	6730	6456.12	3.81	TR
113	7120	6530	7038	5564	7498	8108	5112	7282	7590	7534	6840	6414.5	3.807	test
35	7046	6844	6904	5540	7474	8240	5476	7232	7674	6776	7122	6356.59	3.803	TR
112	7188	6518	6978	5608	7016	8046	5620	6982	7266	7530	6630	6311.09	3.8	TR
157	7098	6290	6964	5514	7334	7550	5076	6974	7578	7718	6846	6230.44	3.795	TR
123	6324	6724	6294	5398	6992	8004	5146	7016	7880	6284	6998	6171.42	3.79	TR
2	6852	6692	6858	5860	7322	7308	5088	7170	7246	6856	6646	6163.48	3.79	TR
142	6662	6446	6234	5190	7312	7358	5398	6760	7432	7224	6934	6154.84	3.789	TR
42	6434	6402	6208	5386	7218	7858	5364	7006	7710	6336	6628	6100.03	3.785	TR
27	6158	6386	6376	5448	7032	7530	5126	6662	7564	6308	6618	6089.03	3.785	TR
52	6908	6372	6058	5956	7114	7848	4934	6388	7136	7192	6498	6047.87	3.782	test
118	7248	6308	5830	5750	7026	7274	5014	6460	7044	6974	6454	6008.44	3.779	TR
165	6566	6602	6262	5022	7190	7788	4674	7196	7998	5966	6856	5974.53	3.776	TR
140	7520	5826	6112	5452	7170	7102	5028	6674	6908	7348	6690	5958.68	3.775	TR
51	6740	6064	6606	5700	7050	7930	4966	6944	6888	7082	6512	5948.22	3.774	TR
143	6854	6048	6368	5512	7070	7166	4808	6378	6924	6740	6426	5937.96	3.774	TR
109	6730	6572	6208	5370	7062	7660	4884	7200	7566	6498	6990	5930.54	3.773	TR
131	7288	5952	5960	5382	7068	7294	4860	6406	7052	6702	6146	5924.62	3.773	TR
152	6130	6408	6228	5112	6736	7444	4796	6806	7414	6360	6486	5909.08	3.772	TR
141	7418	6118	6106	5864	7010	7038	4836	6462	6974	6880	6196	5905.19	3.771	TR
41	7038	6110	5936	5508	6992	6944	5028	6190	6862	6492	6296	5887.5	3.77	TR
122	5770	6228	6190	5350	6604	7446	4984	6650	7114	6166	6508	5885.51	3.77	test
136	7290	5738	6236	5396	6952	6814	4774	6424	6854	6566	6292	5809.04	3.764	TR
46	6708	6192	6120	5014	7416	7026	4646	6640	7092	6386	6704	5801.68	3.764	TR
139	7356	5790	5820	4928	6686	6850	4882	6402	6970	6768	6140	5780.39	3.762	test
114	7682	5854	5826	5150	6790	7430	4824	6092	6502	6678	6036	5753.99	3.76	TR
130	7288	5734	5990	4892	6540	7050	4906	6440	6788	6656	6078	5744.51	3.759	test
135	7060	5886	6172	4922	6744	6960	4672	6456	6706	6318	6344	5732.69	3.758	TR
96	7644	5896	6076	4942	6660	7064	4816	6606	7078	6438	6816	5718.98	3.757	TR
8	6902	6516	5876	4906	6360	7304	5324	6724	6560	7168	5778	5710.1	3.757	TR
13	7478	5720	6130	5156	6502	7176	4942	6634	6816	6606	5840	5704.23	3.756	TR
108	7080	5816	5836	5438	6506	7208	5010	6612	7252	6540	6178	5704.02	3.756	TR
134	7130	5962	6356	5124	6774	6858	4578	6350	6686	6978	6102	5681.98	3.755	test
45	6012	6032	6540	5058	6684	6940	4752	6426	6738	6424	6090	5676.84	3.754	TR
32	5654	5890	6008	5026	6468	7042	4838	6282	6970	5916	6264	5676.52	3.754	test
132	7524	5714	5718	5060	6600	6608	5008	6132	6658	6358	6112	5673.95	3.754	TR
44	6952	5660	5996	5858	6806	6826	4924	6452	6670	6454	5808	5673.38	3.754	TR
145	6740	5920	5934	5718	6922	7128	4776	6330	6566	6680	5992	5660.19	3.753	TR
137	7158	5730	5980	4912	6750	6582	4782	6008	6586	6582	5898	5657.76	3.753	test
150	5836	5984	6518	5100	6732	7228	4656	6262	7014	6176	6524	5650.3	3.752	TR
80	7192	5644	6318	4970	6720	6636	4580	6340	6710	6660	5982	5634.4	3.751	TR
53	7164	5876	5928	5216	6876	6832	4780	6308	7104	6536	6562	5630.84	3.751	TR
1	6988	5782	5758	4714	7132	7142	4630	6164	6564	6646	6176	5598.96	3.748	test
9	7054	6316	5860	5328	6510	6890	4996	5984	6414	6830	6048	5591.37	3.748	TR
7	6986	6280	5796	5020	6262	6902	5148	6464	6440	6922	5654	5585.33	3.747	TR
138	7048	5666	6116	4934	6624	7230	4788	5998	6410	6796	6054	5584.37	3.747	test
115	7126	5756	5876	4840	6686	6914	4640	6552	6560	6496	6398	5580.42	3.747	TR
94	7458	5960	6130	4668	6572	7316	4350	6456	6648	6506	6538	5572.08	3.746	TR
14	6650	5862	5642	5526	6466	6858	5326	6236	6322	6518	5698	5566.89	3.746	TR
116	6958	5558	5814	4790	6414	6672	4518	6278	6842	6542	6038	5564.4	3.745	test
69	7048	5930	5746	4888	6954	7310	4414	6716	7224	6458	6366	5560.54	3.745	test
95	7670	5802	5738	5018	6466	6914	4610	6420	6738	6240	6308	5554.7	3.745	TR
98	7372	5646	5782	5134	6762	6952	4618	6464	6830	6754	6692	5553.99	3.745	TR
67	7590	5802	5724	4774	6772	7006	4830	6462	6946	6622	6484	5551.36	3.744	TR
117	6696	5616	5794	4916	6604	6794	4484	6340	6758	6580	6096	5546.46	3.744	TR
144	6722	5958	6000	5092	6732	6660	4678	6290	6422	6218	5770	5536.76	3.743	test
43	6556	5710	5668	5032	6494	6964	4910	6234	6598	6308	5628	5524.72	3.742	TR
39	6726	5928	5610	5410	6458	6752	4514	6460	6278	6750	5858	5512.27	3.741	TR
153	5926	5886	5856	5014	6606	7092	4690	6200	6776	5848	6310	5500.14	3.74	TR
77	6210	6168	6038	4932	6396	6818	4456	6242	6902	6168	6048	5490.02	3.74	test
11	6828	5770	5618	4830	6434	6804	4494	6576	6600	6570	5744	5487.93	3.739	test
97	7602	5612	5686	4986	6232	6802	4656	6442	6732	6316	6244	5478.68	3.739	TR
83	7432	5492	5558	4726	6314	7162	4498	6242	6634	6208	5892	5478.56	3.739	TR
68	7088	5938	6044	4680	6670	7014	4404	6472	7014	6612	6604	5476.71	3.739	TR
133	6566	6142	5650	5526	6610	6542	4434	6494	6652	6376	6038	5473.03	3.738	TR
81	7304	5452	5778	4628	6258	6852	4300	6364	6622	6202	6204	5470.89	3.738	TR
48	5978	6110	5822	4940	6072	6968	4472	6222	6556	5906	6074	5466.82	3.738	TR
16	6706	5504	5610	4776	6402	7144	4710	6242	6422	6256	6136	5465.16	3.738	TR
110	7164	5514	5698	5020	6436	7140	4400	6208	6636	6466	6170	5439.44	3.736	TR
91	7496	5376	5504	4880	6288	7326	4376	6448	7052	6172	6290	5437.01	3.735	TR
70	7350	5488	5912	4864	6540	6974	4162	6374	6960	6392	6122	5431.25	3.735	TR
5	6854	5976	5708	4978	6440	6872	5030	6090	6114	6830	5752	5421.72	3.734	TR
38	6904	5754	5774	5482	6494	7002	5048	6028	6226	6346	5664	5413.12	3.733	TR
104	7104	5482	5540	5026	6442	6838	4530	6272	6630	6156	6134	5387.09	3.731	test
103	7252	5506	5604	4552	6372	6968	4394	6354	6998	6018	6166	5367.56	3.73	TR
111	7106	5402	5704	4866	6270	7172	4376	6164	6732	6606	6128	5364.99	3.73	TR
34	6166	5498	5768	4942	6256	6792	4332	6200	6090	6176	6118	5334.44	3.727	TR
63	7212	5484	5742	4816	6254	6874	4358	6496	6704	6322	6284	5334.26	3.727	test
102	7326	5420	5536	4630	6150	6834	4514	6288	6646	6458	6068	5333.11	3.727	TR
167	7430	5344	5746	4680	6652	6846	4232	6652	6394	6302	5686	5332.57	3.727	TR
84	7502	5300	5610	4406	6388	6932	4538	6236	6854	5962	5878	5328.48	3.727	TR
92	6696	5404	5660	4816	6092	7100	4170	6052	6778	6114	6068	5328.01	3.727	TR
71	6906	5594	5642	5048	6418	6874	4316	6226	6828	6716	6632	5326.32	3.726	TR
31	6352	5790	6008	4786	6286	6766	4414	6148	6464	6042	5774	5324.98	3.726	test
12	6724	5586	5632	4864	6362	6524	4420	5996	6212	6226	5660	5304.32	3.725	test
15	6398	5574	5694	5150	6358	6782	4532	6118	6238	6314	5614	5292.03	3.724	TR
82	7040	5396	5318	4574	6112	6822	4378	6142	6498	6338	5784	5284.04	3.723	TR
64	6944	5624	5512	4910	6102	6874	4344	6186	6678	6168	5924	5280.27	3.723	TR
23	6446	5286	5536	4742	6010	6880	4448	6118	6256	6056	5760	5274.95	3.722	test
164	7232	5490	6048	4796	6480	6808	4330	6206	6060	6208	5810	5267.72	3.722	TR
3	7062	5340	5474	4720	6120	6946	4288	6246	6664	6172	5784	5258.4	3.721	TR
85	6936	5188	5566	4666	6156	6864	4214	6118	6608	6238	5884	5249.23	3.72	TR
60	6890	5232	5826	4634	6264	6932	4124	6394	6436	6276	5988	5248.05	3.72	TR
75	7062	5348	5508	4616	6292	6654	4356	6058	6556	6172	5696	5241.76	3.719	test
107	6728	5246	5632	4574	5982	6794	4520	5862	6012	6326	5660	5241.62	3.719	test
129	6748	5260	5554	4404	6190	6698	4328	6162	6538	6206	5996	5221.91	3.718	test
79	7086	5398	5744	4646	6078	6670	4232	6290	6516	6142	5866	5213.62	3.717	test
101	6518	5340	5606	4532	6050	6650	4498	5942	6108	6216	5604	5202.75	3.716	TR
105	6510	5390	5342	4490	6074	6620	4436	6010	6324	5896	5684	5200.89	3.716	TR
78	6856	5304	6012	4448	6060	6872	4270	6144	6828	5470	5842	5196.6	3.716	TR
30	6202	5536	5864	4774	6192	6504	4540	5876	6142	5984	5410	5188.21	3.715	TR
20	7608	5118	5522	4532	6410	6732	4010	6128	6830	6200	5774	5179.6	3.714	TR
166	7348	5382	5652	4746	6180	6680	4372	6004	6732	6046	5756	5174.91	3.714	TR
151	6846	5480	5760	4634	6024	6690	4108	6022	6176	6520	5752	5171.24	3.714	test
59	7058	5106	5570	4502	5878	6958	4410	6144	6174	6372	5880	5165.27	3.713	TR
54	6718	5224	5786	4536	5890	6490	4554	6042	6190	6464	5812	5165.05	3.713	TR
149	6164	5398	5632	4892	6056	6444	4450	5780	6170	6080	5730	5160.86	3.713	test
22	6382	5374	5596	4844	6362	6380	4508	5942	6120	6050	5298	5149.7	3.712	test
33	7166	5128	5484	4742	6112	6574	4128	6040	6594	6118	5798	5133.15	3.71	TR
148	6560	5164	5808	4360	6110	6458	4290	5792	6136	6462	5682	5113.08	3.709	test
76	6854	5274	5380	4414	6140	6562	4298	6156	6694	5790	5622	5087.59	3.707	TR
56	6698	5358	5450	4386	6104	6370	4328	5674	5792	6308	5558	5084.9	3.706	test
37	5938	5486	5600	4582	5918	6320	4028	5830	6006	5902	5572	5079.32	3.706	TR
127	6476	5182	5316	4372	5882	6794	4284	5864	6238	6466	5640	5079.18	3.706	TR
58	6290	5300	5584	4558	5906	6528	4032	5964	6302	6242	5770	5077.25	3.706	TR
125	6650	5260	5428	4406	5884	6504	4190	5864	6250	6156	5624	5075.17	3.705	TR
106	6542	5286	5442	4454	5876	6778	4258	5990	6602	6368	5836	5064.57	3.705	TR
99	6578	5280	5492	4442	5934	6622	4042	6010	6074	6068	5606	5054.73	3.704	test
49	6674	5106	5508	4574	6012	6508	4106	5794	6384	5722	6046	5035.7	3.702	TR
29	6540	5056	5368	4536	5976	6578	4188	5854	6292	6032	5590	5022.93	3.701	TR
25	6156	5046	5444	4730	6020	6164	4094	5776	6118	5988	5202	4999.77	3.699	TR
66	6472	5000	5364	4250	5706	6522	4002	5746	5976	6346	5406	4972.6	3.697	TR
159	6224	5188	5296	4490	6050	6264	4184	5684	6424	5750	5282	4966.78	3.696	TR
21	6402	5030	5202	4300	5742	6198	4144	5764	6002	5928	5468	4962.8	3.696	TR
100	6344	5114	5720	4480	5744	6148	4010	5722	6146	5920	5486	4962.05	3.696	TR
147	6400	5104	5642	4592	5814	6394	4110	5730	5948	6176	5552	4954.09	3.695	test
18	6832	5094	5256	4414	5886	6160	3822	5752	6242	5880	5340	4953.82	3.695	test
40	6178	5144	5592	4536	6098	6122	3884	5624	6048	5830	5384	4941.57	3.694	TR
28	6270	5224	5210	4164	5684	6354	4004	5684	5940	6026	5570	4936.04	3.693	TR
19	6606	5106	5714	4394	5984	6296	4310	5622	6130	5798	5294	4934.55	3.693	TR
72	6116	4910	5364	4304	5706	6070	4224	5648	5666	5920	5298	4900.98	3.69	test
86	6960	5066	5412	4350	6038	6454	3864	5738	6494	6094	5490	4896.14	3.69	TR
26	6440	4994	5178	4356	5654	6308	4152	5522	5994	5960	5424	4880.39	3.688	TR
89	6302	4932	5126	4318	5782	6344	3874	5620	5914	6016	5324	4879.47	3.688	test
65	6558	4806	5176	4240	5742	6142	3746	5670	6068	5984	5294	4866.11	3.687	TR
128	5934	4860	5146	4150	5586	5988	3990	5494	5614	5802	5116	4807.83	3.682	test
47	6026	4862	5206	4272	5512	6044	3900	5348	5732	5792	5188	4787.07	3.68	test
126	6182	4840	5156	4086	5702	6062	4116	5530	5766	5826	5468	4782.2	3.68	TR
24	6046	4818	5032	4204	5554	6016	4120	5428	5644	5830	5190	4779.09	3.679	TR
73	6214	4756	5014	4292	5412	5968	3868	5562	5796	5660	5220	4777.55	3.679	test
88	6050	5044	4924	4144	5496	6034	3840	5284	5762	5888	5382	4764.88	3.678	TR
74	6024	4764	5204	4312	5510	5888	3956	5534	5674	5834	5280	4750.91	3.677	TR
93	5980	4732	5250	4056	5838	6228	3604	5730	6154	5918	5036	4735.29	3.675	TR
61	5968	4704	5204	4102	5930	6066	3598	5716	6020	5880	5000	4725.11	3.674	TR
90	6204	4780	4998	4360	5450	6008	3808	5350	5768	5672	5288	4703.68	3.672	TR
87	6056	4782	5104	4222	5266	5816	3706	5348	5764	5466	5174	4670.89	3.669	TR
62	5782	4490	5006	4106	5232	5576	3626	5286	5574	5668	4876	4548.74	3.658	TR
57	5484	4474	4608	3890	5370	5414	3590	4896	5244	5628	4698	4412.67	3.645	TR
169	5480	4566	4988	3866	5246	6062	3692	5728	6192	4780	4646	4398.5	3.643	TR
50	5398	4188	4592	3766	5180	5476	3016	5024	5420	5214	4482	4224.3	3.626	TR
160	5262	4242	4474	3736	5172	5202	3200	4808	4952	5436	4486	4192.21	3.622	TR
168	4930	3898	4234	3420	4948	4884	2798	4420	4650	5236	4240	3938.29	3.595	TR
